# Supplementary material for: Time-dependent deacclimation after cold acclimation in Arabidopsis thaliana accessions
Source: Sci Rep. 2015 Jul 15;5:12199. doi: 10.1038/srep12199 (PMC4648415; doi:10.1038/srep12199)
Supplement: Supplementary Table 2 [file srep12199-s2.xls]

## Sheet: 2°-delta CT
Supplemental Table S2
relative expression of cold regulated genes (2 -∆Ct). Values are the means of three biological replicates
gene name	gene ID	N14 NA	N14 ACC	N14 DEACC1	N14 DEACC2	DEACC3	N13 NA	N13 ACC	N13 DEACC1	N13 DEACC2	N13 DEACC3	Ms-0 NA	Ms-0 ACC	Ms-0 DEACC1	Ms-0 DEACC2	Ms-0 DEACC3	Kas-1 NA	Kas-1 ACC	Kas-1 DEACC1	Kas-1 DEACC2	Kas-1 DEACC3	WS NA	WS ACC	WS DEACC1	WS DEACC2	WS DEACC3	Col-0 NA	Col-0 ACC	Col-0 DEACC1	Col-0 DEACC2	Col-0 DEACC3	Van-0 NA	Van-0 ACC	Van-0 DEACC1	Van-0 DEACC2	Van-0 DEACC3	Sah-0 NA	Sah-0 ACC	Sah-0 DEACC1	Sah-0 DEACC2	Sah-0 DEACC3	Can-0 NA	Can-0 ACC	Can-0 DEACC1	Can-0 DEACC2	Can-0 DEACC3	C24 NA	C24 ACC	C24 DEACC1
CBF1	At4g25490	0.0582705	0.149179	0.167806	0.121064	0.184511	0.0800025	0.323405	0.107886	0.166665	0.778372	0.0227708	0.221744	0.155821	0.0956306	0.159529	0.0327495	0.260931	0.103521	0.0616253	0.132615	0.0191632	0.158267	0.0509185	0.0549997	0.0706734	0.0300367	0.154091	0.0831895	0.0848081	0.128516	0.0179062	0.136052	0.0406193	0.05366	0.03276	0.007528	0.0267386	0.0125847	0.0248762	0.018173	0.0116043	0.0981906	0.0387184	0.0339783	0.0645674	0.00881918	0.0123314	0.00770904
CBF2	At4g25470	0.0713252	0.337812	0.1429	0.163501	0.350191	0.169721	1.03374	0.242198	0.311975	0.45487	0.048374	0.464115	0.202965	0.142992	0.351431	0.0618305	0.653851	0.0892915	0.15207	0.285742	0.0578781	0.494241	0.105785	0.113038	0.197496	0.120233	0.286763	0.116038	0.122225	0.218343	0.049016	0.389013	0.110512	0.108828	0.117746	0.0201416	0.119382	0.0267935	0.0572827	0.0575557	0.0230834	0.13537	0.0604714	0.0278467	0.119097	0.057363	0.181834	0.0620365
CBF3	AT4g25480	0.276358	0.700393	0.505048	0.515107	0.758839	0.195593	1.04776	0.358659	0.572623	0.400097	0.101134	0.75622	0.362105	0.244567	0.394947	0.0749092	0.794108	0.171376	0.142512	0.270745	0.108299	0.845355	0.248983	0.256389	0.45512	0.27073	0.614968	0.394325	0.369769	0.280117	0.271913	1.10673	0.433701	0.506391	0.389718	0.0693745	0.290111	0.107209	0.160388	0.192205	0.11038	0.544061	0.225536	0.147841	0.430999	0.125022	0.421191	0.0829851
COR6.6	At5g15970	7.4751	50.4029	9.12985	11.6609	8.46266	19.7757	102.212	19.8815	29.1159	17.8176	7.47286	87.6714	10.1507	11.1908	8.10288	5.77242	97.0047	10.6147	8.16716	5.80665	5.11728	66.6394	7.87037	11.9157	9.20476	11.7897	87.9893	10.4361	14.153	8.31873	5.85034	69.8034	6.63082	7.69854	6.32425	5.73062	28.6313	3.19491	4.93383	3.75939	7.36528	43.8862	5.11853	7.47948	9.91785	4.78061	26.2041	3.65078
COR15A	At2g42540	10.0342	176.396	12.215	17.9242	10.9304	28.7709	319.046	26.9761	42.4043	21.1497	7.79963	212.085	6.71514	7.79176	4.69508	4.6519	199.045	5.19175	6.15594	3.16644	2.61257	114.784	5.87403	6.89782	3.16609	7.74375	153.395	5.09808	5.56322	3.51559	7.22673	139.036	4.32107	3.64376	3.65044	6.7812	42.407	2.28813	3.00465	3.08695	7.70065	26.5982	1.73952	2.66082	2.75223	5.90427	32.12	2.1019
COR15B	At2g42530	2.81843	14.1783	4.96791	4.68664	2.53369	2.40699	15.4719	3.7786	5.92118	1.61262	1.62332	15.1884	2.0427	2.22564	1.18846	0.789562	14.5161	2.35035	1.55053	0.78222	0.500055	16.7968	1.52005	1.83931	1.3551	1.21238	15.7873	2.13964	2.12387	1.00508	0.815971	12.6521	1.19032	1.18086	0.633916	0.73121	8.79807	0.709892	0.985213	0.717989	0.763022	6.20744	0.859436	1.13519	1.10231	0.607678	8.0402	0.669726
COR47	At1g20440	1.81341	7.25149	4.26328	4.57247	5.33481	1.33482	12.4408	1.75294	3.38383	5.37082	1.14842	9.8652	2.25997	2.73911	3.01338	1.78027	8.80661	1.92934	2.44713	3.45577	1.64856	9.03822	1.96066	3.79445	5.94032	1.51265	5.5795	1.80587	2.49791	3.66787	1.2544	6.50377	1.47734	2.84621	2.4197	1.23874	3.56294	1.37089	2.46487	2.16765	0.906614	3.43543	1.7803	1.72204	2.79887	0.923663	4.55577	1.10424
COR78	At5g52310	0.34239	8.01563	2.69476	2.27865	1.72692	0.497157	17.8639	1.80493	2.69226	1.67381	0.236034	9.44433	1.3298	1.81192	1.07084	0.189458	7.04713	0.977647	1.03736	0.547478	0.158412	6.2571	0.5871	0.834716	0.608419	0.335503	5.57112	1.01167	0.939606	0.496606	0.228051	5.43557	0.275924	0.575236	0.218984	0.132157	1.65536	0.169891	0.268363	0.197262	0.269266	1.52738	0.261622	0.23033	0.310206	0.163488	2.0229	0.113088
GolS3	At1g09350	0.248491	6.88049	2.22934	1.85734	1.77488	0.52254	18.7321	1.77543	2.72204	1.71923	0.218372	12.7243	0.863952	1.3681	0.549626	0.0955242	10.189	0.674591	0.691457	0.359411	0.187978	12.8318	0.802344	1.12205	0.921603	0.223607	8.27242	0.903493	0.827811	0.638223	0.109039	6.74058	0.238751	0.324326	0.209411	0.054676	0.933387	0.0597969	0.0757775	0.05582	0.170104	1.09678	0.134018	0.0895024	0.102256	0.0759037	1.0392	0.0409677
ZAT6	At5g04340	0.110359	0.338014	0.209304	0.340449	0.632892	0.13223	0.482105	0.109427	0.231835	0.269949	0.107116	0.649964	0.331078	0.370735	0.643459	0.158204	0.420605	0.173655	0.297562	0.552051	0.0692143	0.151231	0.100189	0.21026	0.363913	0.110907	0.227121	0.152469	0.311682	0.303922	0.0647406	0.252586	0.0927502	0.311432	0.307351	0.13995	0.143163	0.0657476	0.104306	0.199778	0.0993933	0.162486	0.214154	0.21111	0.767546	0.0706214	0.156603	0.127485
ZAT12	At5g59820	0.0455545	0.0631035	0.0492042	0.0490157	0.0691636	0.0878639	0.111748	0.0699316	0.108639	0.0733855	0.0377655	0.137529	0.0935607	0.0548067	0.0975553	0.0435046	0.14145	0.167252	0.119708	0.0997794	0.0368455	0.0888868	0.0650832	0.0748753	0.103469	0.0516604	0.0661494	0.114364	0.176313	0.094272	0.0408484	0.0967276	0.0539985	0.0719815	0.0638056	0.103781	0.0533911	0.0664867	0.0656598	0.0841393	0.0533884	0.0955602	0.14381	0.0850349	0.229778	0.0546154	0.0858817	0.0995616
PRR5	At5g24470	0.132004	1.4667	0.187469	0.201176	0.251211	0.213258	1.61941	0.166749	0.184189	0.300646	0.123567	2.00111	0.170632	0.119612	0.217109	0.120687	2.03145	0.152704	0.131211	0.178459	0.192632	1.40268	0.145335	0.248643	0.563285	0.135284	1.51952	0.17441	0.201773	0.371171	0.162892	1.70899	0.122555	0.265505	0.244939	0.169884	1.33414	0.168163	0.241086	0.284509	0.2034	2.12095	0.351602	0.250569	0.754663	0.103895	1.85392	0.1401
SEM of relative gene expression values
gene name	gene ID	N14 NA	N14 ACC	N14 DEACC1	N14 DEACC2	DEACC3	N13 NA	N13 ACC	N13 DEACC1	N13 DEACC2	N13 DEACC3	Ms-0 NA	Ms-0 ACC	Ms-0 DEACC1	Ms-0 DEACC2	Ms-0 DEACC3	Kas-1 NA	Kas-1 ACC	Kas-1 DEACC1	Kas-1 DEACC2	Kas-1 DEACC3	WS NA	WS ACC	WS DEACC1	WS DEACC2	WS DEACC3	Col-0 NA	Col-0 ACC	Col-0 DEACC1	Col-0 DEACC2	Col-0 DEACC3	Van-0 NA	Van-0 ACC	Van-0 DEACC1	Van-0 DEACC2	Van-0 DEACC3	Sah-0 NA	Sah-0 ACC	Sah-0 DEACC1	Sah-0 DEACC2	Sah-0 DEACC3	Can-0 NA	Can-0 ACC	Can-0 DEACC1	Can-0 DEACC2	Can-0 DEACC3	C24 NA	C24 ACC	C24 DEACC1
CBF1	At4g25490	0.0291879	0.0576374	0.120324	0.0648508	0.0795198	0.0377623	0.173389	0.0772484	0.0972249	0.539417	0.015183	0.0723524	0.113165	0.0702359	0.0806493	0.0169922	0.114097	0.0791936	0.0426252	0.111938	0.00974106	0.118043	0.0374673	0.0324886	0.0412081	0.0177799	0.0828708	0.04962	0.0668868	0.0875067	0.00835224	0.0684909	0.0213244	0.0269153	0.0208454	0.00139698	0.0136571	0.0082609	0.0197712	0.00719669	0.00956256	0.0487771	0.0143093	0.0238499	0.0357515	0.00391091	0.00791908	0.00569733
CBF2	At4g25470	0.0335818	0.0816513	0.0949166	0.0590501	0.127224	0.0739776	0.505962	0.192966	0.161974	0.299289	0.0291142	0.0625196	0.0790906	0.0938368	0.165229	0.0189811	0.0321007	0.0485464	0.0566486	0.198776	0.0303746	0.184685	0.0711718	0.0584113	0.0808578	0.07161	0.119031	0.0623891	0.0798599	0.118146	0.028053	0.0898395	0.0584789	0.0532261	0.0697861	0.00151612	0.0292163	0.0136565	0.0444979	0.0320352	0.0201842	0.0393261	0.0103321	0.0130063	0.0614777	0.0256547	0.0245145	0.0411364
CBF3	AT4g25480	0.155571	0.425325	0.358757	0.287103	0.278868	0.0860507	0.829983	0.303966	0.455617	0.247938	0.0653863	0.525432	0.250651	0.178534	0.251312	0.0710536	0.78775	0.156193	0.1354	0.253296	0.0667221	0.339659	0.186971	0.220558	0.127355	0.145483	0.430513	0.30299	0.283964	0.136929	0.134512	0.52483	0.259061	0.310493	0.146158	0.0391262	0.130318	0.0711028	0.0999291	0.0943393	0.098739	0.285873	0.18117	0.105074	0.214405	0.0603147	0.151359	0.058389
COR6.6	At5g15970	4.49553	13.0519	5.4578	7.27913	3.55981	5.00493	53.3474	12.7831	23.7189	13.0015	3.83762	40.6223	6.31273	8.54254	2.54666	3.0421	78.7711	8.49132	6.71283	4.07267	1.73817	30.3042	5.66441	7.68226	4.9789	4.55653	44.3998	6.28954	11.9316	4.6734	2.11518	28.8155	3.63177	5.43318	3.40279	1.1996	9.09069	1.91418	3.27163	1.69274	3.26829	23.4297	2.6466	4.97769	5.28608	1.64447	10.3334	2.07825
COR15A	At2g42540	6.41304	33.0234	7.3507	10.9054	3.09306	7.45786	164.727	20.1085	36.7893	10.9278	4.08078	79.3768	3.98623	5.4932	0.905268	2.49946	170.983	4.16024	5.27212	1.89846	1.03872	53.8697	4.6255	4.78002	1.45846	2.5256	76.1044	3.41926	4.34093	1.24632	1.58383	42.3288	2.47461	2.18046	1.78031	2.11023	11.3709	1.32504	1.38066	1.01522	3.58592	12.4871	0.89551	1.55442	1.07161	1.01284	13.4696	0.997837
COR15B	At2g42530	2.03865	9.54487	2.94022	3.33733	1.23238	1.87705	8.29917	3.15218	5.2148	1.05073	1.37919	9.13915	1.42396	1.7797	0.569694	0.715719	12.0996	2.03386	1.34842	0.520701	0.398783	11.1376	1.1505	1.41734	0.661415	0.849159	10.1654	1.41144	1.74162	0.416574	0.498948	8.00935	0.57614	0.848852	0.298539	0.433267	3.62176	0.391683	0.523837	0.317399	0.549635	2.84276	0.573582	0.703834	0.493484	0.373116	4.34996	0.360349
COR47	At1g20440	0.694728	0.492164	2.44648	2.14064	1.84746	0.286407	4.42588	0.640546	1.6941	1.3117	0.201411	1.75103	1.02414	1.67046	1.06278	0.313329	4.51819	0.899589	0.910362	0.925723	0.311633	2.39523	0.288684	1.34904	1.54056	0.15132	1.94001	0.713979	1.05545	0.881503	0.395733	1.39377	0.394657	1.21125	0.610684	0.184924	0.541496	0.486126	1.08452	0.698597	0.288451	0.361422	0.932489	0.392952	0.422881	0.168533	0.58014	0.331639
COR78	At5g52310	0.238137	3.54451	2.20617	1.72514	0.968454	0.249396	11.1922	1.48879	2.27422	1.3582	0.157529	4.49327	1.04596	1.53138	0.728413	0.0800925	5.97928	0.855801	0.943407	0.386988	0.0980731	2.61268	0.316328	0.672662	0.226324	0.0565419	3.07986	0.732434	0.777033	0.19545	0.0661977	3.05963	0.16211	0.461195	0.146595	0.0533607	0.600892	0.115819	0.163944	0.0827913	0.171688	0.716459	0.213364	0.142408	0.143543	0.0660217	0.447384	0.080347
GolS3	At1g09350	0.208075	2.0863	1.90206	1.36583	0.95295	0.420459	11.5613	1.62194	2.43503	1.24866	0.205348	4.88604	0.722171	1.09602	0.381803	0.0711494	9.19877	0.609267	0.575719	0.273842	0.121695	6.59668	0.52209	0.840466	0.430875	0.146877	5.6104	0.712239	0.476558	0.311374	0.0824073	3.28457	0.173911	0.157552	0.111113	0.0299727	0.476004	0.045735	0.0402796	0.0302084	0.1572	0.69845	0.119357	0.0579983	0.0496337	0.0714954	0.478992	0.0342938
ZAT6	At5g04340	0.0343862	0.117467	0.0982168	0.0666856	0.152284	0.0395144	0.176959	0.0500378	0.0273577	0.114331	0.0245141	0.0438369	0.134748	0.103151	0.297567	0.0480267	0.185925	0.0728204	0.0672128	0.401752	0.0185146	0.0724978	0.0232846	0.0233013	0.0541166	0.0576738	0.019429	0.0858705	0.069546	0.160777	0.0231795	0.0690055	0.0103449	0.0219427	0.156819	0.0159998	0.0490703	0.0235369	0.0465612	0.0923224	0.0574732	0.0196194	0.0414553	0.0469971	0.349753	0.0207973	0.068108	0.0634225
ZAT12	At5g59820	0.019167	0.0154671	0.0200766	0.00448829	0.0229616	0.0318308	0.0440702	0.0343867	0.0304318	0.0438388	0.00700096	0.0150116	0.0401333	0.0227965	0.0554997	0.00904331	0.0387143	0.094434	0.0438543	0.0731521	0.00333381	0.0253215	0.0359221	0.0159789	0.0563481	0.025486	0.00606294	0.0634632	0.125796	0.0557334	0.0113723	0.0196523	0.022334	0.0240541	0.0416274	0.0225565	0.012262	0.0278783	0.0420479	0.0376454	0.0237648	0.0123661	0.0285105	0.0168275	0.111601	0.0171843	0.0249484	0.0522778
PRR5	At5g24470	0.067234	0.111742	0.129188	0.12282	0.134425	0.121506	0.564324	0.111464	0.0982214	0.131177	0.0894589	0.298703	0.105244	0.0839305	0.164052	0.0677551	0.588977	0.098188	0.0647607	0.116971	0.128795	0.202856	0.075344	0.121117	0.221866	0.0809516	0.268602	0.0813523	0.148843	0.106151	0.082572	0.17915	0.0352721	0.138195	0.130613	0.0980257	0.259118	0.04591	0.125924	0.129985	0.119356	0.436142	0.186511	0.0778015	0.317276	0.0586897	0.19564	0.0858388
[truncated: 2 more columns]
